# Supplementary material for: An evaluation of the risk factors associated with implementing projects of health information technology by fuzzy combined ANP-DEMATEL
Source: PLoS One. 2023 Feb 6;18(2):e0279819. doi: 10.1371/journal.pone.0279819 (PMC9901768; doi:10.1371/journal.pone.0279819)
Supplement: S1 Data — (XLSX) [file pone.0279819.s002.xlsx]

## Sheet: Sheet1
			شماره یک	A	B	C	D	E	F		شماره دو	A	B	C	D	E	F		شماره سه	A	B	C	D	E	F		شماره چهار	A	B	C	D	E	F		شماره پنج	A	B	C	D	E	F		شماره شش	A	B	C	D	E	F
			A	0	4	4	2	2	1		A	0	4	4	2	2	1		A	0	4	4	2	2	1		A	0	4	4	2	2	1		A	0	4	4	2	2	1		A	0	4	4	2	2	1
			B	4	0	4	4	4	4		B	4	0	4	4	4	4		B	4	0	4	4	4	4		B	4	0	4	4	4	4		B	4	0	4	4	4	4		B	4	0	4	4	4	4
			C	3	4	0	3	4	3		C	3	4	0	3	4	3		C	3	4	0	3	4	3		C	3	4	0	3	4	3		C	3	4	0	3	4	3		C	3	4	0	3	4	3
			D	0	4	3	0	1	4		D	0	4	3	0	1	4		D	0	4	3	0	1	4		D	0	4	3	0	1	4		D	0	4	3	0	1	4		D	0	4	3	0	1	4
			E	3	4	4	4	0	4		E	3	4	4	4	0	4		E	3	4	4	4	0	4		E	3	4	4	4	0	4		E	3	4	4	4	0	4		E	3	4	4	4	0	4
			F	2	4	3	0	0	0		F	2	4	3	0	0	0		F	2	4	3	0	0	0		F	2	4	3	0	0	0		F	2	4	3	0	0	0		F	2	4	3	0	0	0

## Sheet: Sheet2
	شماره یک			A			B			C			D			E			F				شماره دو			A			B			C			D			E			F				شماره سه			A
	A			0	0	0.25	0.75	1	1	0.75	1	1	0.25	0.5	0.75	0.25	0.5	0.75	0	0.25	0.5		A			0	0	0.25	0.25	0.5	0.75	0.5	0.75	1	0.25	0.5	0.75	0	0.25	0.5	0.25	0.5	0.75		A			0	0
	B			0.75	1	1	0	0	0.25	0.75	1	1	0.75	1	1	0.75	1	1	0.75	1	1		B			0.5	0.75	1	0	0	0.25	0.5	0.75	1	0.5	0.75	1	0.5	0.75	1	0.25	0.5	0.75		B			0.5	0.75
	C			0.5	0.75	1	0.75	1	1	0	0	0.25	0.5	0.75	1	0.75	1	1	0.5	0.75	1		C			0.25	0.5	0.75	0.5	0.75	1	0	0	0.25	0.5	0.75	1	0.25	0.5	0.75	0.25	0.5	0.75		C			0.5	0.75
	D			0	0	0.25	0.75	1	1	0.5	0.75	1	0	0	0.25	0	0.25	0.5	0.75	1	1		D			0.25	0.5	0.75	0.25	0.5	0.75	0.5	0.75	1	0	0	0.25	0.25	0.5	0.75	0.5	0.75	1		D			0.25	0.5
	E			0.5	0.75	1	0.75	1	1	0.75	1	1	0.75	1	1	0	0	0.25	0.75	1	1		E			0	0.25	0.5	0.25	0.5	0.75	0	0.25	0.5	0	0.25	0.5	0	0	0.25	0.5	0.75	1		E			0.25	0.5
	F			0.25	0.5	0.75	0.75	1	1	0.5	0.75	1	0	0	0.25	0	0	0.25	0	0	0.25		F			0	0.25	0.5	0.5	0.75	1	0.5	0.75	1	0.5	0.75	1	0.25	0.5	0.75	0	0	0.25		F			0	0.25
[truncated: 548 more columns]
