# Supplementary material for: An evaluation of the risk factors associated with implementing projects of health information technology by fuzzy combined ANP-DEMATEL
Source: PLoS One. 2023 Feb 6;18(2):e0279819. doi: 10.1371/journal.pone.0279819 (PMC9901768; doi:10.1371/journal.pone.0279819)
Supplement: S2 Data — (XLSX) [file pone.0279819.s003.xlsx]

## Sheet: Sheet1
criteria	HSPamir_Expert1			UNIdandan_Expert2			HSPnamazi_Expert3			HSPmadarokodak_Expert4			UNIpirapzeshki_Expert5			HSPkhalili_Expert6			seratie_Expert7			mr.peymannezhad_Expert8			HSPaliasghar_Expert9			HSPzeynab_Expert10			HSPghalb_Expert11			shayalsharifi_Expert12			Mr.ghaboli_Expert13			mr.parvin_Expert14			nematolahi_Expert15			sarikhani_Expert16			hemati_Expert17
	Low	Mid	High	Low	Mid	High	Low	Mid	High	Low	Mid	High	Low	Mid	High	Low	Mid	High	Low	Mid	High	Low	Mid	High	Low	Mid	High	Low	Mid	High	Low	Mid	High	Low	Mid	High	Low	Mid	High	Low	Mid	High	Low	Mid	High	Low	Mid	High	Low
C1		1			1				1			1			1			1			1			1			1		1			1			1			1				1		1			1
C2		1				1			1			1		1				1			1			1			1			1			1		1			1				1			1		1
C3		1			1				1		1				1			1		1				1			1		1			1			1		1				1				1		1
C4	1				1				1			1		1		1				1			1			1				1			1			1	1					1		1			1
C5		1				1		1			1			1				1		1			1		1					1			1		1			1			1				1		1
C6			1			1			1	1			1				1				1			1		1			1			1			1				1		1			1			1
C7			1		1				1		1				1			1			1		1				1			1			1			1			1			1		1				1
C8			1	1				1		1				1			1			1			1				1			1			1		1				1		1			1			1
C9			1		1				1			1		1				1		1				1			1			1			1		1			1				1			1			1
C10		1			1			1		1				1			1		1				1				1			1		1				1		1			1				1		1
C11			1			1		1				1		1			1			1			1				1		1				1			1			1		1			1			1
C12		1				1			1			1			1			1			1			1			1			1		1				1		1				1		1			1
C13	1				1			1			1			1				1			1		1			1				1			1			1			1			1		1			1
C14		1			1			1			1			1				1			1		1			1			1			1				1			1			1			1		1
C15		1				1			1			1			1			1		1				1		1				1			1			1		1				1			1		1
C16			1		1				1			1			1			1		1				1		1				1		1				1		1				1			1		1
C17		1			1			1			1			1				1		1			1				1		1			1			1				1		1				1		1
C18		1		1				1			1		1				1			1			1			1			1			1			1				1		1				1		1
C19			1		1				1		1			1			1				1		1			1			1			1				1		1			1			1			1
C20		1		1					1	1				1			1				1		1				1			1		1			1			1				1		1				1
C21		1			1				1		1		1					1		1				1			1		1			1				1		1			1				1		1
C22		1			1				1		1			1			1			1			1		1				1			1			1			1			1				1		1
C23	1					1			1		1		1				1				1	1				1				1	1					1	1					1		1			1
C24	1					1			1		1				1			1			1			1			1			1		1				1	1					1			1	1
C25			1			1			1	1					1			1		1			1				1		1				1			1			1		1		1				1
C26			1		1				1		1				1		1			1			1			1			1			1				1		1			1				1		1
C27			1		1				1		1				1			1	1				1				1			1		1			1			1				1		1			1
																			0	0	2	4	کم فازی
																			3	4	6	7	متوسط فازی
																			6	8	10	10	زیاد فازی
[truncated: 49 more columns]
