# Supplementary material for: An evaluation of the risk factors associated with implementing projects of health information technology by fuzzy combined ANP-DEMATEL
Source: PLoS One. 2023 Feb 6;18(2):e0279819. doi: 10.1371/journal.pone.0279819 (PMC9901768; doi:10.1371/journal.pone.0279819)
Supplement: S3 Data — (XLSX) [file pone.0279819.s004.xlsx]

## Sheet: Sheet1
criteria	HSPamir_Expert1			UNIdandan_Expert2			HSPnamazi_Expert3			HSPmadarokodak_Expert4			UNIpirapzeshki_Expert5			HSPkhalili_Expert6			seratie_Expert7			mr.peymannezhad_Expert8			HSPaliasghar_Expert9			HSPzeynab_Expert10			HSPghalb_Expert11			shayalsharifi_Expert12			Mr.ghaboli_Expert13			mr.parvin_Expert14			nematolahi_Expert15			sarikhani_Expert16			hemati_Expert17
	Low	Mid	High	Low	Mid	High	Low	Mid	High	Low	Mid	High	Low	Mid	High	Low	Mid	High	Low	Mid	High	Low	Mid	High	Low	Mid	High	Low	Mid	High	Low	Mid	High	Low	Mid	High	Low	Mid	High	Low	Mid	High	Low	Mid	High	Low	Mid	High	Low
C1	1				1				1			1			1			1			1			1			1		1			1			1			1				1		1			1
C2		1				1			1			1		1				1			1			1			1			1			1		1			1				1			1		1
C3		1			1				1		1				1			1			1			1			1		1			1			1			1				1			1		1
C4	1				1				1			1		1		1				1			1				1	1					1			1	1					1		1			1
C5		1				1		1			1			1				1		1			1			1				1			1		1			1			1				1		1
C6			1			1			1	1			1					1			1			1		1			1				1		1			1			1			1			1
C7			1		1				1		1				1			1		1			1				1			1			1			1			1			1		1				1
C8			1		1			1		1				1			1				1		1				1			1			1		1				1		1			1			1
C9			1		1				1			1		1				1		1				1			1			1			1		1				1			1			1			1
C10		1			1			1				1		1				1		1			1				1			1		1				1		1			1				1		1
C11			1			1		1				1		1				1			1		1				1		1				1			1		1				1		1			1
C12		1				1			1			1			1			1			1			1			1			1			1			1		1				1		1			1
C13	1				1			1			1			1				1			1		1			1				1			1			1		1				1		1			1
C14		1			1			1			1			1				1			1		1			1			1			1				1			1			1			1		1
C15		1				1			1			1			1			1		1				1		1				1			1			1	1					1			1		1
C16			1		1				1			1			1			1		1				1		1				1			1			1		1				1			1		1
C17		1			1			1			1			1				1		1			1				1		1				1		1			1			1				1		1
C18		1				1		1			1			1			1			1			1			1			1				1		1			1				1			1		1
C19			1		1				1			1		1			1			1			1			1			1				1			1		1			1			1			1
C20		1				1			1	1				1			1				1		1				1			1			1		1			1				1		1				1
C21		1			1			1			1		1					1		1		1					1		1			1				1		1			1				1		1
C22	1			1				1		1				1			1			1			1		1				1			1			1		1				1				1		1
C23	1					1			1			1	1				1				1			1		1				1		1				1	1					1		1			1
C24		1				1			1		1				1			1			1			1			1			1			1			1		1				1			1	1
C25			1			1			1		1				1			1			1		1				1		1				1			1			1		1		1				1
C26			1		1				1		1				1			1			1		1			1			1			1				1		1			1				1		1
C27			1		1				1			1			1			1		1			1				1			1			1		1			1				1		1			1
																			0	0	2	4	کم فازی
																			3	4	6	7	متوسط فازی
																			6	8	10	10	زیاد فازی
[truncated: 49 more columns]

## Sheet: Sheet2
	شماره	راند دوم	راند اول	تفاوت
	1	7.94375	8.03712	0.093375
	2	8.20888	8.20888	0
	3	8.03712	7.8695	0.167625
	4	7.70263	7.6985	0.004125
	5	7.61187	7.616	0.004125
	6	8.02362	7.93775	0.085875
	7	8.44475	8.53063	0.085875
	8	7.84775	7.766	0.08175
	9	8.53063	8.44475	0.085875
	10	7.8695	7.706	0.1635
	11	8.273	8.10125	0.17175
	12	8.38063	8.29475	0.085875
	13	7.772	7.85788	0.085875
	14	7.60775	7.60775	0
	15	8.29888	8.29475	0.004125
	16	8.44475	8.35887	0.085875
	17	7.52187	7.52187	0
	18	7.60775	7.44425	0.1635
	19	7.85188	7.766	0.085875
	20	8.04125	7.87363	0.167625
	21	7.616	7.78363	0.167625
	22	7.19562	7.3625	0.166875
	23	7.87025	7.70675	0.1635
	24	8.29888	8.12375	0.175125
	25	8.363	8.28125	0.08175
	26	7.93363	7.76187	0.17175
	27	8.273	8.10538	0.167625
